# Supplementary material for: Dietary Cocoa Flavanols Enhance Mitochondrial Function in Skeletal Muscle and Modify Whole-Body Metabolism in Healthy Mice
Source: Nutrients. 2021 Sep 29;13(10):3466. doi: 10.3390/nu13103466 (PMC8538722; doi:10.3390/nu13103466)
Supplement: Supplementary file 1 [file nutrients-13-03466-s001.zip]

Archive with 1 entries (1 files):
- nutrients-1383914-supplementary.pdf
